# Supplementary material for: Fragmentation of extracellular ribosomes and tRNAs shapes the extracellular RNAome
Source: Nucleic Acids Res. 2020 Aug 12;48(22):12874–88. doi: 10.1093/nar/gkaa674 (PMC7736827; doi:10.1093/nar/gkaa674)
Supplement: gkaa674_Supplemental_Files [file gkaa674_supplemental_files.zip]

Archive with 5 entries (5 files):
- Figure Sup1_R2.tif
- Figure Sup2_R2.tif
- Figure Sup3_R2.tif
- Figure Sup4_R2.tif
- Supplementary Methods_R2.docx
